# Supplementary material for: Gut microbiome insights from 16S rRNA analysis of 17-year periodical cicadas (Hemiptera: Magicicada spp.) Broods II, VI, and X
Source: Sci Rep. 2022 Oct 10;12:16967. doi: 10.1038/s41598-022-20527-7 (PMC9550851; doi:10.1038/s41598-022-20527-7)
Supplement: Supplementary file 1 — Dataset S1. [file 41598_2022_20527_MOESM1_ESM.xlsx]

## Sheet: Sheet1
Sample	Brood	State	Year	Sample Type	Sex	Repository	Project ID	Accession ID
1Nsoil	NA	CT	2013	burrow	NA	MG-RAST	mgp104267	mgs886646
A2N_6	II	CT	2013	nymph	NA	MG-RAST	mgp104267	mgs886586
A2Nsoil	NA	CT	2013	burrow	NA	MG-RAST	mgp104267	mgs886634
A3N	II	CT	2013	nymph	NA	MG-RAST	mgp104267	mgs886577
A3Nb	II	CT	2013	nymph	NA	MG-RAST	mgp104267	mgs886580
A3Nc	II	CT	2013	nymph	NA	MG-RAST	mgp104267	mgs886583
A3Nsoil	NA	CT	2013	burrow	NA	MG-RAST	mgp104267	mgs886637
A4Nsoil	NA	CT	2013	burrow	NA	MG-RAST	mgp104267	mgs886640
B1Nsmtube	II	CT	2013	dissect	NA	MG-RAST	mgp104267	mgs886589
B1Nsoil	NA	CT	2013	burrow	NA	MG-RAST	mgp104267	mgs886649
B2NHT	II	CT	2013	dissect	NA	MG-RAST	mgp104267	mgs886592
B2Nsmtube	II	CT	2013	dissect	NA	MG-RAST	mgp104267	mgs886595
B2Nsoil	NA	CT	2013	burrow	NA	MG-RAST	mgp104267	mgs886652
B3Nsoil	NA	CT	2013	burrow	NA	MG-RAST	mgp104267	mgs886655
Bsoil	NA	CT	2013	soil	NA	MG-RAST	mgp104267	mgs886643
C1N_12	II	CT	2013	nymph	NA	MG-RAST	mgp104267	mgs886601
C1N_2	II	CT	2013	nymph	NA	MG-RAST	mgp104267	mgs886598
C1NLgtube	II	CT	2013	dissect	NA	MG-RAST	mgp104267	mgs886604
C1Nsmtube	II	CT	2013	dissect	NA	MG-RAST	mgp104267	mgs886607
C1Nsoil	NA	CT	2013	burrow	NA	MG-RAST	mgp104267	mgs886661
C2Nrectum	II	CT	2013	dissect	NA	MG-RAST	mgp104267	mgs886616
C2Nsac	II	CT	2013	dissect	NA	MG-RAST	mgp104267	mgs886613
C2Nsmtube	II	CT	2013	dissect	NA	MG-RAST	mgp104267	mgs886610
C2Nsoil	NA	CT	2013	burrow	NA	MG-RAST	mgp104267	mgs886664
Cnsoil	NA	CT	2013	soil	NA	MG-RAST	mgp104267	mgs886658
DRC3N	II	VA	2013	nymph	NA	MG-RAST	mgp104267	mgs886625
HC3N	II	VA	2013	nymph	NA	MG-RAST	mgp104267	mgs886622
HTC3N	II	VA	2013	nymph	NA	MG-RAST	mgp104267	mgs886619
S1soil	NA	CT	2013	soil	NA	MG-RAST	mgp104267	mgs886631
Soil1	NA	CT	2013	soil	NA	MG-RAST	mgp104267	mgs886628
N1	VI	NC	2017	nymph	NA	NCBI	PRJNA825527	SAMN30398403
N2	VI	NC	2017	nymph	NA	NCBI	PRJNA825527	SAMN30398404
N3	VI	NC	2017	nymph	NA	NCBI	PRJNA825527	SAMN30398405
N5	VI	NC	2017	nymph	NA	NCBI	PRJNA825527	SAMN30398406
N62	VI	NC	2017	nymph	NA	NCBI	PRJNA825527	SAMN30398407
N7	VI	NC	2017	nymph	NA	NCBI	PRJNA825527	SAMN30398408
A1	VI	NC	2017	adult	male	NCBI	PRJNA825527	SAMN30398409
A2	VI	NC	2017	adult	female	NCBI	PRJNA825527	SAMN30398410
S3	NA	NC	2017	soil	NA	NCBI	PRJNA825527	SAMN30398411
S8	NA	NC	2017	soil	NA	NCBI	PRJNA825527	SAMN30398412
N1_F	X	MD	2021	nymph	female	NCBI	PRJNA825527	SAMN27520476
N2_M	X	MD	2021	nymph	male	NCBI	PRJNA825527	SAMN27520477
N4_M	X	MD	2021	nymph	male	NCBI	PRJNA825527	SAMN27520478
N6_F	X	MD	2021	nymph	female	NCBI	PRJNA825527	SAMN27520479
N10_M	X	MD	2021	nymph	male	NCBI	PRJNA825527	SAMN27520480
N16_F	X	MD	2021	nymph	female	NCBI	PRJNA825527	SAMN27520481
N18_M	X	MD	2021	nymph	male	NCBI	PRJNA825527	SAMN27520482
N19_F	X	MD	2021	nymph	female	NCBI	PRJNA825527	SAMN27520483
N20_F	X	MD	2021	nymph	female	NCBI	PRJNA825527	SAMN27520484
N24_F	X	MD	2021	nymph	female	NCBI	PRJNA825527	SAMN27520485
N25_M	X	MD	2021	nymph	male	NCBI	PRJNA825527	SAMN27520486
N26_M	X	MD	2021	nymph	male	NCBI	PRJNA825527	SAMN27520487
OH1	X	OH	2017	nymph	NA	NCBI	PRJNA825527	SAMN30398413
A1_F	X	MD	2021	adult	female	NCBI	PRJNA825527	SAMN27520472
A2_F	X	MD	2021	adult	female	NCBI	PRJNA825527	SAMN27520473
A3_F	X	MD	2021	adult	female	NCBI	PRJNA825527	SAMN27520474
A4_F	X	MD	2021	adult	female	NCBI	PRJNA825527	SAMN27520475
SRR8589955_1	NA	MD	2015	soil	NA	NCBI	PRJNA522438	SRR8589955
SRR8589950_1	NA	MD	2015	soil	NA	NCBI	PRJNA522438	SRR8589950
SRR8589945_1	NA	MD	2015	soil	NA	NCBI	PRJNA522438	SRR8589945
dOH1	X	OH	2017	wash	NA	NCBI	PRJNA825527	SAMN30398414
